# Supplementary material for: Temperature-Dependent Morphology Modulation of MoO2 from 1D Nanoribbons to 2D Nanoflakes for Enhanced Two-Dimensional Electrode Applications
Source: Nanomaterials (Basel). 2025 Mar 4;15(5):392. doi: 10.3390/nano15050392 (PMC11901888; doi:10.3390/nano15050392)
Supplement: Supplementary file 1 [file nanomaterials-15-00392-s001.zip]

Archive with 1 entries (1 files):
- nanomaterials-3473334-supplementary.pdf
